# Supplementary material for: Hypoxia-Inducible Factor-1α, a Novel Molecular Target for a 2-Aminopyrrole Derivative: Biological and Molecular Modeling Study
Source: Cancers (Basel). 2025 Dec 30;18(1):115. doi: 10.3390/cancers18010115 (PMC12784696; doi:10.3390/cancers18010115)
Supplement: Supplementary file 1 [file cancers-18-00115-s001.zip]

Archive with 2 entries (2 files):
- cancers-4051266-File S1.pdf
- cancers-4051266-supplementary-revised.pdf
